# Supplementary material for: Identification of salivary gland escape barriers to western equine encephalitis virus in the natural vector, Culex tarsalis
Source: PLoS One. 2022 Mar 17;17(3):e0262967. doi: 10.1371/journal.pone.0262967 (PMC8929657; doi:10.1371/journal.pone.0262967)
Supplement: S1 Data — (XLSX) [file pone.0262967.s001.xlsx]

## Sheet: Fig 1
1B		0 HPI			12 HPI			24 HPI
	McMillan	3.36549	3.19897	3.19897	2.39794	4.0323	3.81601	4.36562	6.0323	5.36564
	5'dsMcMillan	2.36549	2.36564	2.36564	2.36549	4.0323	3.19897	4.39794	6.36564	6.81601
	McM-mCherry	3.36549	2.19893	2.19893	4.39794	4.19897	4.19897	4.36564	7.19897	7.19897
	IMP181	2.36549	4.0323	4.0323	2.19866	3.19897	3.36564	4.39794	4.36564	5.0323
	5'dsIMP181	2.39794	3.81601	3.36564	4.0323	3.36564	3.81601	6.0323	6.36564	6.19897
	IMP181-mCherry	3.36549	3.36564	3.36564	3.39794	4.19897	4.19897	5.36562	7.0323	7.19897
	McM-IMP6K/E1	3.44871	3.36564	3.36564	3.19893	4.19897	4.19897	5.36562	7.0323	6.81601
	IMP-McM6K/E1	2.39794	3.19897	3.36564	2.39794	3.36564	4.0323	3.92973	5.0323	5.0323
	McM-IMPC/E3/E2	3.39794	3.81601	3.81601	2.19866	3.19897	3.81601	5.36562	5.4682	5.81601
	IMP-McMC/E3/E2	3.36549	4.0323	4.0323	3.03222	3.81601	3.81601	4.0323	6.81601	6.0323
		36 HPI			48 HPI
	McMillan	6.36562	6.19897	6.0323	7.19897	6.92974	7.36564
	5'dsMcMillan	7.0323	6.19897	6.19897	7.39794	7.92974	7.36564
	McM-mCherry	7.36562	6.19897	6.19897	7.36562	7.81601	7.36564
	IMP181	8.03342	6.19897	6.19897	9.03342	7.81601	6.0323
	5'dsIMP181	7.36562	6.19897	6.19897	10.0334	8.03342	7.36564
	IMP181-mCherry	6.36562	6.19897	6.19897	6.19897	6.81601	6.81601
	McM-IMP6K/E1	6.36562	6.19897	6.19897	7.4682	6.19897	6.19897
	IMP-McM6K/E1	6.5323	5.36564	5.36564	8.39794	7.81601	7.81601
	McM-IMPC/E3/E2	6.36562	6.0323	6.0323	6.36562	7.4682	7.19897
	IMP-McMC/E3/E2	5.39794	6.19897	6.19897	7.19897	7.81601	7.81601

## Sheet: Fig 2
2I		125			250			500
	7 DPI	Mean	SD	N	Mean	SD	N	Mean	SD	N
	IMP181	88	3.85	73	86	4.18	70	89	3.74	72
	McMillan	74	5.22	70	86	4.08	72	79	4.79	73
2J		125			250			500
	14 DPI	Mean	SD	N	Mean	SD	N	Mean	SD	N
	IMP181	69	8.19	32	85	5.65	40	81	5.63	48
	McMillan	72	7.47	36	89	5.38	37	89	3.7	72

## Sheet: Fig 3
3A		125			250			500
	IMP181	45.83	33.33	52	41.67	45.83	36.36	16.67	25	37.5
	McMillan	0	8.33	0	0	8.33	0	16	16.67	8.33
3B		125			250			500
	IMP181	25	10	10	14	21	8	50	19	6
	McMillan	8	0	0	8	8	27	17	13	25
3C		IMP181	IMP181-mCherry	McMillan	McM-mCherry	McM-IMP6K/E1	IMP-McM6K/E1	McM-IMPC/E3/E2	IMP-McMC/E3/E2
		4.56	3.26	3.56	3.26	3.96	3.38	3.49	3.26
		4.43	3.26	3.49	3.26	3.38	3.38	3.38	3.59
		4.22	3.26	3.38	3.26	3.26	3.38	3.62	4.3
		3.26	3.26	3.49	3.26	3.26	3.49	3.54	4.42
		3.26	3.29	3.49	3.26	3.26	4.37	3.38	3.94
		3.59	3.29	3.26	3.26	3.29	3.56	3.26	3.82
		3.26	3.29	2.83	3.26	3.29	4.1	3.26	3.52
		3.59	3.29	2.83	3.26	3.29	4.22	3.12	3.59
		3.59	3.46	2.83	3.12	3.29	3.54	3.12	3.12
		3.26	3.46	2.83	3.12	3.29	4.1	3.12	3.12
		3.62	3.29	3.12		3.12	3.77	3.29	4.29
		3.12	3.29	3.29		3.12	3.59	3.29	3.29
		3.29	3.29	3.29		3.29	3.59	3.29	3.29
		3.29	3.29	3.29		3.29	3.26	3.12	3.29
		3.62	3.29			3.62	3.26	3.12	3.62
		3.96	3.29				3.12	3.29	3.12
		3.96	3.46				3.12	3.29	3.12
		4.29	3.46				3.12	3.29	3.12
		3.46	3.46				3.12		3.12
							3.12		3.62
							3.29
							3.29
							3.62
							4.62
							3.29
							3.29
							3.96
							4.29
3D	IMP181			IMP181-mCherry			McMillan			McM-mCherry
	Mean	SD	N	Mean	SD	N	Mean	SD	N	Mean	SD	N
	23	4.6116	83	26	5.1356	73	16	3.8593	89	14	4.0243	73
	McM-IMP6K/E1			IMP-McM6K/E1			McM-IMPC/E3/E2			IMP-McMC/E3/E2
	Mean	SD	N	Mean	SD	N	Mean	SD	N	Mean	SD	N
	21	4.5721	78	30	4.6863	96	19	3.9836	96	20	4.0665	96
